# Supplementary material for: An immune related signature inhibits the occurrence and development of serous ovarian cancer by affecting the abundance of dendritic cells
Source: Discov Oncol. 2023 Jun 15;14:101. doi: 10.1007/s12672-023-00717-z (PMC10271965; doi:10.1007/s12672-023-00717-z)
Supplement: Supplementary file 2 — (XLSX 10 KB) [file 12672_2023_717_MOESM2_ESM.xlsx]

## Sheet: Table S1
The primer sequences of 8 genes.
Gene	Forward Sequence	Reverse Sequence
IL6ST	CACCCTGTATCACAGACTGGCA	TTCAGGGCTTCCTGGTCCATCA
DEFB1	GGTAACTTTCTCACAGGCCTTGG	TCCCTCTGTAACAGGTGCCTTG
BMP4	CTGGTCTTGAGTATCCTGAGCG	TCACCTCGTTCTCAGGGATGCT
SEMA3C	CAAAGATCCCACACACGGCT	ACTTGGTCCTCTGATCTCCTCC
SST	ACCCAACCAGACGGAGAATGA	GCCGGGTTTGAGTTAGCAGA
DGFRA	GACTTTCGCCAAAGTGGAGGAG	AGCCACCGTGAGTTCAGAACGC
PDGFD	GCGGCTTCACTCTCAGGAGAAT	CTTGTGTCCACACCATCGTCCT
FGF1	ATGGCACAGTGGATGGGACAAG	TAAAAGCCCGTCGGTGTCCATG

## Sheet: Table S2
The antibodies of 8 genes.
Gene	First antibody
SST	No. ab187326
DEFB1	No. ab153562
IL6ST	No. ab145682
BMP4	No. ab178406
SEMA3C	No. ab125694
DGFRA	No. ab145235
PDGFD	No. ab162805
FGF1	No. ab119453
Gene	Secondary antibody
SST	No. 111-024-005
DEFB1	No. 112-031-002
IL6ST	No. 109-205-012
BMP4	No. 112-048-010
SEMA3C	No. 108-005-047
DGFRA	No. 114-052-142
PDGFD	No. 110-013-057
FGF1	No. 116-001-026
